# Supplementary material for: Identification of new correctors for traffic-defective ABCB4 variants by a high-content screening approach
Source: Commun Biol. 2024 Jul 24;7:898. doi: 10.1038/s42003-024-06590-y (PMC11269752; doi:10.1038/s42003-024-06590-y)
Supplement: Supplementary file 3 — Supplementary Data 1 [file 42003_2024_6590_MOESM3_ESM.xlsx]

## Sheet: Fig. 2a
	Values of surface ABCB4-positive cells (% of total)
	DMSO	Compounds
	12.3791	13.3005
	10.7579	18.4061
	14.7806	20.5128
	10.3529	23.8202
	3.35731	16.1905
	17.5115	19.0654
	9.51087	14.1762
	3.97614	11.7021
	11.6711	3.48584
	6.5625	14.3162
	2.75049	14.8374
	10.4	23.0024
	13.0742	5.06912
	6.60981	14.3478
	14.6982	12.5475
	9.65517	7.72443
	5.98086	4.23729
	99.2405	6.14657
	10.3175	6.95364
	4.61165	9.06977
	6.4	19.3669
	6.60066	21.9739
	3.28638	13.913
	7.90514	17.0626
	11.3744	15.4589
	8.0429	18.7123
	16.9388	11.9772
	6.86813	12.5891
	3.4413	6.57895
	10.3865	12.0879
	8.97756	10.8949
	3.81862	19.7452
	7.35931	7.43982
	5.27859	31.746
	4.53258	7.43802
	7.33945	11.4796
	10.0233	3.66972
	1.69133	4.74138
	7.63636	7.46562
	12.2616	9.81432
	4.64481	6.4588
	5.45977	13.7045
	9.0301	10.3718
	3.16901	13.4855
	3.59477	12.6168
	1.16618	12.3077
	8.09061	12.9412
	3.85965	8.97833
	7.0632	5.73614
	9.13706	8.38095
	8.88889	5.83658
	6.30631	7.95918
	4.21053	8.41889
	3.55987	6.64894
	4.98615	3.55649
	3.60111	5.86735
	7.95455	4.36782
	4.09357	6.64962
	2.5641	6.55738
	4.73186	17.8899
	3.32594	13.9241
	5.20095	14.6497
	4.74777	8.79713
	5.06912	14.5455
	5.38642	9.44559
	3.42466	15.9151
	3.10345	5.26316
	3.58127	6.80272
	2.589	5.37815
	7.40741	11.9318
	3.18841	2.68041
	4.37956	9.21569
	6.36042	7.61905
	3.33333	7.85714
	4.25	5.59846
	9.22619	6.57596
	8.74036	6.34921
	5.37897	5.57769
	6.29371	2.95749
	5.88235	4.66102
	5.8651	8.57143
	4.85714	11.8329
	6.90537	16.2791
	3.34347	13.2118
	8.93372	5.32151
	3.76471	9.56522
	2.95567	12.6437
	5.86735	7.93651
	4.21546	6.78899
	5.15759	6.96056
	6.66667	5.42636
	7.55208	2.11132
	5.35714	2.7027
	5.10204	7.57282
	5.44554	5.42986
	4.02477	6.78733
		5.36913
		4.70852
		4.23729
		5.29412
		6.47668
		17.1662
		10.7692
		11.7534
		4.72441
		7.73639
		5.78035
		1.91781
		5.18868
		1.42857
		5.11509
		5.17928
		5.17241
		5.29248
		4.30769
		5.74713
		3.40265
		4.83871
		4.61894
		2.47748
		14.0496
		7.50552
		11.087
		9.21348
		10.3535
		11.6998
		6.55738
		6.75325
		4.36782
		5.55556
		3.83142
		1.32743
		3.10559
		2.48139
		2.57611
		4.98753
		6.73469
		2.90179
		6.28415
		1.16009
		6
		12.3288
		8.14394
		8.6747
		3.02376
		95.0431
		4.84653
		9.40919
		4.83461
		6.34921
		2.83019
		1.95035
		2.44399
		5.53571
		7.43494
		3.19489
		39.9577
		3.33333
		5.15464
		4.62963
		9.82143
		16.7785
		5.33881
		6.88705
		8.55856
		7.86241
		6.66667
		7.29412
		3.7296
		4.33213
		5.54455
		6.90909
		3.43137
		5.56793
		8.89749
		4.11765
		2.27273
		3.7296
		4.13669
		2.68456
		8.20896
		17.0561
		7.07071
		6.38889
		5.73566
		6.75944
		6.42674
		3.83693
		5.32995
		5.60748
		3.35821
		9.02778
		2.64317
		2.85714
		2.16963
		4.88323
		1.02881
		5.15695
		6.17284
		2.77778
		7.24638
		8.89371
		7.53425
		11.1304
		6.23608
		5.27473
		2.87206
		3.45622
		6.73077
		5.86907
		6.04027
		7.52033
		3.47222
		3.51648
		4.95726
		5.83333
		3.51562
		4.51264
		4.78088
		3.11005
		5.21092
		9.93521
		6.20843
		6.66667
		3.0426
		23.8693
		5.61555
		5.10949
		5.27183
		2.94118
		3.23194
		3.44168
		10.4167
		2.22222
		2.27273
		4.6875
		1.74672
		5.06567
		2.95749
		2.85714
		10.1333
		9.3199
		9.28726
		6.02094
		19.5294
		3.86598
		9.27152
		9.51456
		6.53153
		4.79303
		6.23608
		4.07332
		5.81897
		2.20884
		4.79303
		5.46318
		5.15873
		3.47826
		1.90024
		4.7619
		10.0737
		9.20097
		4.62963
		3.73134
		6.25
		3.74332
		5.65111
		4.08719
		2.69542
		5.92105
		4.85175
		4.74041
		4.22222
		6.66667
		5.86592
		4.21546
		2.70936
		6.08273
		2.55754
		3.5
		5.19126
		6.65025
		6.81818
		92.953
		16.6667
		5.70652
		5.8642
		7.85498
		10.733
		17.6829
		4.94118
		5
		7.79221
		3.64146
		6.23229
		2.85714
		8.77193
		4.82955
		4.07674
		2.31884
		5.14469
		5.6962
		31.7073
		7.36041
		6.36364
		4.26136
		6.25
		30.2839
		10.0346
		4.81586
		7.14286
		6.02094
		5.2795
		2.76923
		2.82486
		97.3913
		4.9505
		1.49254
		1.54321
		1.5625
		18.6544
		10.5023
		15.0718
		27.1137
		9.00243
		8.57788
		10.2941
		5.36585
		6.62879
		5.72917
		8.05785
		10.7143
		7.00389
		7.56144
		6.74847
		9.97783
		3.30435
		5.52381
		6.8323
		3.0303
		9.54545
		12.3596
		8.18414
		8.11808
		9.18919
		15.0418
		6.65138
		9.1858
		5.27638
		10.3641
		3.00885
		8.68644
		98.0392
		29.6537
		15.9459
		4.37956
		3.19635
		6.12648
		6.32411
		10.3982
		6.18557
		6.13811
		16.2857
		9.75057
		7.69231
		14.9701
		12.362
		10.8808
		3.10734
		9.89848
		5.17799
		5.8952
		3.19829
		4.81928
		8.20896
		8.91566
		3.47594
		7.0028
		8.577
		7.27273
		3.86364
		8.46395
		5.06024
		10.5991
		48.3376
		6.12245
		2.31362
		6.14973
		3.30396
		5.35714
		2.97872
		6.68058
		3.02376
		3.34821
		5.28455
		6.82493
		6.54912
		4.89362
		5
		5.06329
		10.2302
		8.12065
		7.06215
		2.7248
		7.84753
		8.98204
		4.5045
		3.96601
		3.4384
		4.6875
		4.49438
		6.13636
		4.28571
		2.05656
		4.21941
		2.74314
		3.62117
		8.18182
		2.92276
		3.8806
		10
		6.21622
		7.19603
		5
		3.75723
		9.36819
		4.7486
		5.12821
		4.26065
		5.15971
		6.06796
		7.53623
		1.13208
		3.3419
		5.91398
		2.08333
		3.1746
		5.2795
		3.79464
		2.1148
		6.34518
		5.12821
		1.81818
		4.94792
		6.01719
		6.47668
		3.5503
		6.38298
		5.52764
		40.604
		4.15755
		5.60748
		3.35196
		7.91667
		3.01624
		89.3333
		5.10949
		1.64384
		5.18359
		3.4398
		6.89655
		5.82278
		2.79898
		4.95283
		4.31818
		6.29723
		5.6872
		2.48869
		4
		4.56522
		3.93836
		4.55446
		5.61331
		2.76134
		2.66344
		3.32481
		3.29114
		3.63289
		3.96975
		8.47784
		7.94521
		10.4121
		5.5666
		6.1086
		14.3713
		2.55319
		3.67965
		3.71179
		3.17125
		4.50098
		2.90828
		4.16667
		3.57895
		4.51467
		9.38967
		3.67816
		5.62061
		1.89189
		6.10687
		5.23918
		6.59898
		6.87831
		20.1521
		6.61157
		4.91803
		3.93701
		3.25815
		4.95868
		2.7668
		4.50928
		5.31401
		5.50661
		2.5463
		4.03727
		8.19672
		10.8911
		2.78422
		4.02145
		3.43137
		4
		2.3622
		3.80711
		6.71296
		2.77008
		3.21429
		6.99301
		2.11082
		5.39326
		1.98864
		5.28967
		1.01781
		4.58937
		1.08225
		2.62467
		5.20095
		1.53061
		2.47253
		1.93798
		2.26131
		1.94647
		6.37813
		9.20097
		4.8
		4.92958
		2.52874
		2.5641
		3.53982
		7.61099
		2.58398
		3.06604
		3.21199
		3.0853
		7.34597
		5.57103
		7.01754
		7.67544
		5.33981
		3.06905
		4.42105
		6.58537
		5.80357
		8.69565
		7.24947
		7.37913
		5.0885
		6.17577
		2.34742
		4.31472
		12.5984
		4.43038
		6.06061
		4.55696
		2.98507
		4.1958
		2.22222
		4.84848
		3.66972
		3.10263
		5.72792
		4.63768
		4.6875
		8.7963
		5.34591
		3.69231
		2.74725
		3.8961
		3.66492
		6.12245
		4.2394
		5.34759
		4.69208
		5.55556
		6.35359
		5.97701
		5.69476
		6.07903
		2.21519
		6.49351
		3.09598
		4.40678
		7.5
		8.09061
		3.91459
		5.35714
		4.87805
		7.85219
		3.99002
		3.19149
		4.78873
		2.96736
		9.02256
		7.11864
		3.24324
		3.47003
		5.20833
		5.57276
		3.9823
		3.38462
		2.87958
		2.4024
		1.74927
		3.58566
		2.59259
		5.66038
		4.02685
		1.8018
		5.29412
		6.99708
		3.80228
		5.07812
		4.02299
		3.94737
		3.7037
		3.51351
		3.24675
		3.62538
		2.86533
		2.85714
		3.58209
		2.31023
		9.95025
		10.1176
		10.3896
		3.85439
		12.2353
		8.60927
		11.1111
		12.1662
		11.8644
		7.29483
		9.73085
		9.86667
		7.31707
		10.3175
		5.06608
		8.51064
		9.09091
		4.77223
		7.0922
		5.20362
		5.03979
		9.36556
		6.46766
		4.6683
		7.96703
		15.0502
		4.70297
		11.828
		5.9448
		10.0703
		6.98925
		9.61098
		7.30594
		5.20833
		6.08466
		3.63636
		3.02376
		4.22535
		5.35332
		2.79503
		5.86907
		10.804
		5.9867
		4.26009
		8.1571
		4.70219
		4.04762
		7.75194
		8.18713
		7.25995
		10.6101
		6.80751
		6.91824
		5.05319
		5.76497
		7.18954
		5.72082
		6.04027
		5.67164
		2.54958
		28.6822
		9.67742
		5.11364
		16.6667
		6.64653
		5.10949
		4.31655
		5.58659
		6.46067
		4.98615
		2.98103
		3.57143
		3.52304
		4.41176
		6.25
		4.82759
		2.71003
		6.85358
		5.91716
		4.33437
		2.87958
		5.34351
		4.15512
		3.26797
		3.85675
		6.66667
		6.16967
		2.07254
		5.12821
		2.39362
		5.73566
		5.20095
		4.72222
		4.47368
		4.58716
		10.8025
		4.68227
		3.27456
		4.51977
		5.65371
		5.82278
		5.18519
		2.12121
		5.6213
		3.83562
		7.59804
		5.30786
		4.48179
		6.1086
		4.38799
		3.71134
		5.61798
		5.34351
		8.83721
		4.53564
		1.71569
		4.0201
		3.44828
		3.01811
		5.36585
		4.58221
		5.25
		1.63934
		5.9322
		4.78723
		7.82396
		3.7037
		3.09859
		3.79747
		7.45921
		2.44565
		3.36391
		2.66667
		3.5865
		2.7957
		4.86891
		5.21092
		2.96804
		5.77889
		4.83461
		8.28025
		3.29341
		1.13314
		2.51799
		4.06977
		3.90244
		3.07692
		5.4878
		1.26984
		5.31915
		2.07101
		5.69106
		2.80112
		1.8648
		2.12264
		3.27869
		3.21716
		2.88462
		2.88714
		2.72727
		8.56423
		5.60224
		2.05128
		1.72414
		4.73815
		2.16049
		4.0678
		5.09383
		2.331
		7.05882
		27.0073
		5.04202
		6.42202
		2.04082
		7.39726
		5.2795
		4.83871
		3.98773
		2.92398
		2.89855
		2.1021
		8.73239
		4.9763
		6.30435
		3.03738
		5.26316
		4.58716
		3.88128
		8.07453
		9.07441
		3.50877
		1.69014
		6.61479
		4.48549
		3.32481
		4.07767
		3.27103
		3.99113
		5.22388
		5.65553
		5.76271
		5.05319
		2.18978
		4.81696
		5.13514
		6.11111
		5.78313
		5.9633
		2.11765
		6.52742
		1.52284
		3.00231
		2.1645
		5.0885
		4.81283
		2.46085
		2.81385
		2.51256
		4.3257
		2.84974
		2.23464
		4.42478
		2.44565
		6.19718
		4.3257
		4.19355
		3.02267
		4.22535
		2.91262
		4.36893
		7.12251
		4.8433
		2.91005
		4.51613
		2.68293
		4.08719
		2.58621
		3.48259
		4.88506
		4.41176
		3.76106
		7.14286
		4.59184
		19.3548
		3.20988
		5.74713
		4.44965
		2.75482
		4.73815
		3.65297
		4.40529
		4.09357
		3.48837
		96.6265
		6.30841
		5.54324
		3.97351
		4.81283
		3.71429
		7.26073
		1.14613
		3.56083
		7.07317
		4.66321
		3.67816
		5.69106
		5.66038
		2.67857
		5.50206
		5.91017
		2.50896
		4.95627
		4.85437
		8.35322
		4.54545
		1.8711
		5.03778
		5.24934
		3.90244
		2.05656
		5.17799
		5.08475
		7.35294
		3.18841
		5.55556
		1.28205
		2.86624
		2.85714
		4.04313
		7.76119
		6.19195
		0.925926
		3.9886
		5.12129
		4.78723
		7.91789
		3.58974
		2.85714
		5.26316
		2.45902
		5.22876
		7.72532
		2
		3.0303
		2.43902
		2.44755
		6.97674
		5.43478
		30.9701
		4.98339
		1.07527
		2.13675
		3.04054
		2.37154
		6.03774
		2.14067
		3.04054
		8.04196
		5.26316
		5.12821
		5.44218
		9.38967
		5.3012
		4.35967
		9.44206
		4.62287
		7.94872
		11.3426
		14.2857
		8.68726
		9.72516
		7.06638
		4.07332
		6.57895
		4.6683
		5.39499
		5.79151
		6.47182
		5.22727
		6.2212
		6.32184
		18.5268
		8.16327
		8.40708
		8.54701
		10.6443
		6.56566
		6.05327
		5.83756
		10.4839
		8.97098
		11.6071
		5.74713
		7.10227
		5.76923
		6.23608
		6.81265
		1.5625
		4.88889
		9.01288
		7.87172
		4.04984
		6.09418
		4.33735
		8.31296
		4.5
		5.4755
		5.41872
		8.86076
		7.61099
		3.84615
		7.8853
		4.84262
		8.07292
		5.99078
		6.96203
		3.57942
		6.12245
		6.44391
		3.39806
		6.19469
		4.75
		11.4607
		7.36607
		6.70732
		4.77327
		4.53461
		79.1667
		4.53333
		5.10949
		5.33643
		5.34125
		6.32603
		3.66197
		3.1746
		4.04624
		8.09399
		3.29341
		5.01253
		12.6615
		9.17431
		12.0438
		9.15033
		6.31579
		11.746
		5.24691
		5.68562
		3.72881
		11.2583
		7.76053
		8.19113
		2.91545
		3.08123
		7.36544
		5.30504
		5.35714
		7.02341
		2.31023
		3.40909
		20.3636
		3.43915
		8.09249
		5.38244
		5.18135
		3.74065
		9.447
		5.4755
		11.3846
		4.89362
		4.08163
		6.15385
		5.67164
		6.23501
		7.19603
		9.67742
		9.18635
		8.20046
		8.4507
		1.96078
		2.84091
		6.55271
		7.5
		5.58252
		5.52486
		4.64286
		4.42478
		5
		10.596
		4.51128
		5.08982
		2.26244
		5.7377
		4.02542
		4.02145
		4.18605
		4.66321
		5.26316
		8.33333
		2.57732
		11.3744
		6.16114
		23.4875
		6.75325
		3.07018
		4.94186
		3.91198
		1.28866
		4.79616
		5.27426
		3.98936
		3.6855
		3.42298
		1.03359
		6.64962
		2.30548
		3.83693
		3.97022
		3.09598
		3.22581
		1.01266
		15.3374
		8.63874
		6.50759
		6.91489
		5
		7.0122
		1.86667
		3.89294
		1.43541
		7.9096
		3.22581
		3.22581
		7.26817
		5.02646
		4.20168
		4.4335
		3.74332
		5.26316
		5.42169
		4.70914
		6.17577
		6.62983
		5.70825
		2.49377
		1.80587
		4.44915
		6.11354
		7.69231
		5.81897
		4.25101
		2.65152
		3.59551
		2.21729
		5.30786
		2.94118
		4.16667
		2.94118
		3.47594
		4.55635
		3.38542
		4.6875
		7.43802
		4.65686
		2.31362
		4.329
		3.02376
		8.51735
		5.39084
		7.109
		5.35332
		5.80913
		4.47059
		4.16667
		3.90244
		5.86667
		2.61905
		2.49377
		2.38095
		4.55635
		6.21469
		13.7143
		7.69231
		4.60705
		5.07042
		2.58216
		4.95495
		6.02094
		6.14973
		1.69082
		4.69136
		2.51889
		5.37634
		2.30947
		4.73373
		4.55581
		6.96379
		3.88769
		2.35294
		4.19948
		6.65138
		3.4375
		6.9697
		3.76812
		8.26667
		5.27523
		2.18978
		6.06061
		5.09709
		1.6092
		5.40541
		3.62319
		3.90625
		2.38727
		3.125
		2.20386
		3.74065
		3.4965
		7.12329
		6.2212
		28.3843
		6.13333
		68.3168
		8.73786
		7.38916
		20.0787
		6.50602
		4.2328
		7.0922
		3.58127
		4.58015
		4.2394
		7.02576
		16.1017
		1.61725
		5.77889
		8.76712
		4.51467
		3.17003
		5.21092
		7.76256
		3.48101
		4.01235
		4.61538
		8.48485
		8.09249
		5.84192
		8.97756
		4.28954
		8
		3.58974
		12.336
		6.07375
		5.55556
		5.72917
		4.87106
		6.39731
		2.34375
		5.32213
		97.6415
		5.36913
		5.32915
		4.28571
		7.01754
		4.09556
		5.2459
		6.04027
		4.3956
		4.88599
		6.42857
		5.76923
		2.71186
		2.45614
		4.14013
		2.95082
		9.09091
		4.93827
		5.30303
		6.90789
		5.86319
		4.2735

## Sheet: Fig. 2c
			Cyclosporin A						Itraconazole						Posaconazole
	concentration (M)		Values			Mean	SD		Values			Mean	SD		Values			Mean	SD
	1.98e-05		39	32	43	38	5.56776		57	52	48	52.3333	4.50925
	9.901e-06		34	35	26	31.6667	4.93288		50	53	45	49.3333	4.04145
	4.95e-06		24	19	29	24	5		34	45	45	41.3333	6.35085
	2.475e-06		31	22	21	24.6667	5.50757		20	11	30	20.3333	9.50438
	1.238e-06		17	15	10	14	3.60555		8	8	6	7.33333	1.1547
	3.96e-05														42	44	44	43.3333	1.1547
	1.98e-05														46	45	46	45.6667	0.57735
	9.9e-06														29	34	32	31.6667	2.51661
	4.95e-06														18	16	15	16.3333	1.52753
	2.476e-06														8	9	10	9	1

## Sheet: Fig. 2e
		DMSO	Itraconazole	Posaconazole
	Values	1.09	0.79	1.13
		0.96	0.92	0.96
		1.07	1.05	1.09
		0.97	0.74	0.84
		0.91	1.25
		1.03	0.84
		0.97
	Mean	1	0.931667	1.005
	SD	0.0650641	0.190096	0.131783

## Sheet: Fig. 3a
	Values of surface ABCB4-positive cells (% of total)
	DMSO	Compounds
	11.353	9.04762
	6.33094	6.82731
	8.28331	8.85201
	8.02846	7.07692
	3.71429	5.7971
	5.51378	4.80641
	7.48503	17.2365
	4.72222	6.25
	4.80427	9.68622
	7.60518	7.12831
	2.41796	7.45429
	2.82575	7.04225
	4.51613	10.4167
	4.42225	4.46247
	7.84	10.9546
	7.64007	3.3543
	2.48276	2.88625
	3.31588	7.03812
	7.21358	9.27487
	6.34328	3.30827
	5.08982	6.05263
	10.8291	6.66667
	9.74359	5
	13.8298	4.78655
	7.24638	6.76819
	6.58307	4.93631
	8.33333	5.34826
	3.54938	5.36649
	9.24956	2.62172
	8.12883	4.34783
	7.11744	4.87445
	6.58307	8.61314
	4.0404	4.00593
	10.1587	2.46046
	8.06676	12.069
	12.4816	3.86399
	5.14096	3.5524
	6.84105	4.5911
	9.78261	6.04396
	8.46154	5.53633
	4.97336	5.18257
	10.4265	9.79463
	6.42202	7.5
	7.94574	4.6683
	8.1761	4.43623
	6.22568	3.8874
	16.804	4.48143
	7.02875	4.36409
	8.12772	3.61011
	11.4555	6.13497
	3.66162	7.7597
	11.2861	6.17647
	6.86131	5.23169
	8.08709	8.63558
	9.89209	6.06061
	6.36943	7.57042
	4.61538	4.98442
	6.95489	7.69231
	5.98007	6.81199
	5.80737	6.20032
	5.36332	6.72154
	9.8546	2.73381
	8.86076	3.96476
	8.52018	3.61146
	6.25	3.27381
	5.93343	4.01606
	8.46561	4.86202
	4.69565	3.40599
	7.77958	4.69208
	12.5858	4.66392
	11.2416	2.9909
	13.6364	5.20325
	8.34697	5.95238
	4.52899	14.4898
	7.86687	3.81098
	8.86571	2.35479
	4.81366	5.43319
	4.31433	12.8146
	2.86678	10.084
	3.67893	2.04978
	4.39189	7.11514
	7.15421	6.22568
	5.71956	3.72671
	4.40917	3.63881
	5.88235	4.84094
	5.17928	7.13477
	5.26316	3.87931
	5.08197	2.91971
	7.99136	2.92505
	4.47154	7.77935
	5.91398	6.14754
	7.89474	4.99343
	4.73251	4.5045
	3.88548	4.47761
	5.86907	4.91071
	7.07635	2.13523
	6.16197	4.16089
	2.48668	5.84795
	5.16878	6.5051
	11.8943	3.53461
	3.23077	3.75648
	4.82897	6.4
	7.33831	4.99307
	5.48885	3.97554
	3.52021	2.71041
	2.90698	13.2104
	5.17529	4.08472
	4.74041	3.003
	6.74847	6.57895
	2.90909	5.64516
	6.79012	4.38871
	7.19844	4.98489
	5.84551	5.68655
	4.30622	4.77707
	4.3578	4.45104
	3.5443	4.53368
	5.98131	5.26316
	4.41558	4.84293
	9.90712	5.88235
	8.7766	3.61795
	10.8365	3.21716
	5.41958	5.11182
	10.0932	3.98671
	9.67742	1.78117
	10.2518	1.74757
	11.4851	1.56047
	9.6828	3.29041
	7.5	3.82653
	6.37523	5.73248
	11.1594	8.55978
	5.05952	5.97015
	8.27465	6.31704
	6.87398	4.55531
	5.42005	3.54223
	2.24138	5.64636
	6.00316	2.80702
	3.33333	6.50289
	5.19031	2.7137
	3.95189	3.91198
	4.45151	5.49451
	8.68794	3.22086
	14.7458	3.44828
	4.65549	2.29555
	8.35073	4.4586
	4.83559	2.26969
	8.18505	3.18584
	8.75421	3.96825
	3.58423	4.09956
	8.66142	6.66667
	3.7234	7.54717
	16.4179	5.67164
	5.71429	1.27479
	11.5672	3.7037
	3.56506	4.59921
	2.87081	8.44504
	8.72375	7.40741
	6.27376	6.88807
	4.38413	4.61741
	7.42268	2.22222
	3.72168	6.88141
	2.68041	5.11364
	4.54545	3.75
	6.60377	4.10367
	7.12644	4.06386
	7.36342	5.09259
	9.77778	3.55913
	2.6975	4.58599
	6.22951	4.42359
	7.70833	6.25889
	12.0553	2.44233
	4.89039	3.2767
	7.29927	3.06258
	8.8	4.12121
	6.07735	3.53741
	5.53571	4.28016
	11.271	5.13699
	5.05837	4.03646
	3.57143	6.96576
	8.31025	4.61725
	6.23742	6.89189
	5.78358	4.65839
	4.63576	4.14747
	5.98911	2.17707
	7.70791	4.78632
	4.12844	3.28125
	8.46774	2.34279
	6.27615	5.97964
	6.1008	5.89888
	7.15835	4.62725
	5.52995	5.24823
	5.51724	3.47938
	8.97098	3.80368
	8.51064	6.24152
	11.2676	3.50076
	5.36332	10.5541
	4.0747	7.02988
	5.16796	4.33168
	6.77618	4.43213
	3.56295	3.28317
	6.48536	5.63187
	9.38086	5.17241
	3.88199	4.13223
	6.39659	7.29483
	2.94737	1.83824
	5.59105	4.16107
	7.10173	4.94505
	5.52268	3.00158
	3.65854	4.00552
	6.71642	3.98671
	3.83747	2.90038
	3.54906	6.37191
	3.07018	2.83688
	6.10526	3.12945
	3.6961	4.61741
	3.26087	4.44444
	6.02151	3.55872
	12.1348	3.49741
	7.15884	5.6
	17.0819	2.54958
	12.9268	4.27461
	8.46682	5.67485
	11.52	5.10806
	8.42788	3.64964
	8.3151	2.76243
	7.70609	5.83596
	7.77385	3.31325
	8.63158	5.24246
	9.90099	5.19836
	10.3203	3.45224
	6.43939	3.14875
	12.6786	3.989
	11.6505	4.18605
	9.94575	8.50785
	9.90991	4.26667
	7.99257	4.65793
	5.88235	3.51076
	10.6908	3.3877
	7.98479	3.56671
	5.25292	3.60231
	13.2653	3.56537
		8.0597
		7.109
		5.21739
		4.55975
		5.71066
		3.82653
		3.53982
		5.60976
		4.56989
		4.10783
		4.13793
		4.18354
		7.16146
		8.91566
		3.90805
		6.07287
		5.92686
		7.42574
		5.7931
		5.32787
		3.21229
		6.87023
		5.78947
		3.47432
		6.47383
		4.61165
		3.43008
		4.99419
		4.53401
		5.09849
		4.662
		5.56931
		6.24204
		7.18789
		4.99307
		6.20347
		6.79012
		6.46492
		3.47044
		4.53401
		2.23048
		4.45026
		4.43213
		6.01415
		4.02597
		3.58056
		6.11183
		5.59441
		2.45327
		2.81385
		6.32411
		4.19092
		5.3455
		7.75296
		6.29723
		5.44554
		8.24623
		5.99201
		11.0656
		6.98795
		8.17972
		6.56506
		9.0566
		4.26009
		6.8152
		3.90144
		9.43135
		2.86344
		5.29876
		12.9608
		7.09046
		10.4496
		7.63889
		7.82828
		10.7586
		6.26478
		5.71049
		6.35995
		9.23754
		6.92308
		14.7696
		7.86164
		10.4412
		11.9237
		9.94318
		8.94309
		14.0777
		7.7044
		15.4519
		7.98122
		10.7639
		10.0251
		9.75955
		7.78523
		7.85124
		9.52381
		5.84239
		7.34558
		3.15457
		6.96662
		11.7978
		5.77465
		7.30051
		9.07738
		2.82486
		14.7493
		4.5392
		4.48625
		2.22222
		5.48523
		5.15267
		14.7014
		13.7048
		7.89096
		11.557
		5.03704
		9.53101
		6.62526
		3.698
		4.72779
		4.8913
		10.6969
		17.9598
		8.19462
		10.2431
		7.78761
		6.99523
		5.56291
		6.63717
		5.70175
		3.6965
		10.6412
		20.5928
		12.2159
		6.40809
		6.31424
		13.0856
		4.89039
		4.86957
		8.33333
		7.53532
		4.52555
		5.23256
		7.10526
		2.7248
		4.84848
		4.45104
		2.45747
		8.58896
		4.56491
		7.41797
		7.93651
		10.8298
		11.0922
		6.50407
		6.16438
		5.26316
		4.33145
		6.7591
		9.07173
		8.70787
		10.6426
		4.50311
		6.26058
		7.82123
		3.62438
		5.03497
		4.90196
		6.41791
		5.026
		4.93421
		6.37982
		5.51302
		3.75
		6.01504
		3.79562
		7.00935
		5.75428
		10.7794
		6.08696
		5.23169
		3.95387
		3.5
		3.71517
		2.9549
		6.98835
		4.41989
		5.78279
		6.07843
		3.41615
		6.50636
		5.19713
		4.3659
		6.38655
		5.56369
		4.41595
		1.16788
		3.45395
		4.4837
		8.48
		5.50964
		10.3704
		13.2018
		7.04918
		6.19048
		5.69801
		5.8651
		5.34918
		5.99676
		4.14201
		3.96226
		5.37791
		6.45646
		7.54717
		3.43949
		7.16511
		3.7415
		5.93607
		11.252
		7.16418
		5.40958
		6.82927
		6.73854
		8.54473
		6.33075
		6.59509
		3.60111
		7.27802
		5.10367
		6.61417
		4.89865
		10.3841
		93.2432
		4.4586
		4.97738
		8.78136
		2.71493
		5.40541
		6.68693
		7.07214
		9.0535
		8.63309
		13.4545
		11.465
		11.5152
		7.28972
		7.07237
		3.8206
		6.62879
		2.37691
		4.65116
		11.4407
		5.26316
		9.56938
		3.73377
		5.08475
		8.80503
		4.89039
		3.1746
		7.0922
		8.68167
		8.70253
		7.46528
		7.79661
		9.85222
		7.05882
		10.9677
		8.71429
		6.6778
		15.6942
		7.42574
		6.25954
		13.6
		8.35735
		7.35736
		6.38298
		2.59366
		7.49129
		11.1621
		3.93343
		8.44854
		9.2
		7.09459
		8.73606
		7.47664
		8.74751
		8
		2.99213
		7.46667
		3.29861
		4.24528
		2.63591
		4.41595
		10.597
		8.07754
		5.97738
		6.18893
		8.3871
		5.74324
		6.4695
		7.38061
		16.2921
		5.9633
		8.80989
		9.44444
		7.1964
		6.23188
		5.29595
		6.36646
		3.98614
		6.28931
		8.92388
		8.42105
		8.38323
		5.49928
		5.6
		2.87162
		5.57276
		5.10204
		8.18331
		6.31769
		10.7884
		6.59537
		10.2479
		11.7021
		6.92168
		8.43806
		5.83468
		6.8254
		5.6231
		9.1922
		8.83392
		4.07569
		11.0439
		9.72222
		7.55245
		7.59494
		12.6689
		11.0922
		8.76289
		5.47504
		12.8364
		7.50916
		10.3147
		5.75296
		4.69256
		10.4505
		10.4283
		8.18331
		10.2389
		5.78387
		4.0201
		14.1577
		9.11809
		8.88575
		9.82143
		7.64331
		6.64452
		10.9665
		5.57621
		10.4651
		10.8642
		14.5973
		11.442
		12.0536
		7
		7.22496
		6.16333
		4.51613
		9.34579
		6.40327
		8.4195
		8.88889
		16.2121
		13.6752
		13.314
		6.94645
		13.2857
		12.4019
		10.683
		5.81583
		9.40171
		8.90756
		76.8439
		14.4674
		12.1842
		10.2007
		8.77915
		10.6725
		5.20134
		11.1441
		21.129
		23.9933
		18.2812
		14.1618
		9.00621
		8.62069
		11.5445
		13.6915
		10.8202
		9.2091
		9.92593
		6.93069
		9.59302
		15.8951
		7.04545
		6.17886
		5.78387
		13.3869
		9.67283
		6.73077
		7.00447
		8.1464
		4.93421
		9.15254
		6.52742
		10.1839
		9.28382
		29.5102
		6.30872
		5.82147
		7.63454
		3.47938
		5.27497
		5.86797
		4.71842
		3.80368
		4.17246
		22.4586
		7.79874
		5.60859
		5.42929
		12.7273
		6.11995
		5.09194
		5.66319
		9.93884
		8.93142
		24.4152
		8.32178
		11.0048
		8.20669
		6.72515
		8.17073
		7.11061
		4.05904
		5.58292
		13.5246
		5.46282
		6.32571
		9.62025
		5.97015
		7.86207
		6.44719
		5.22388
		6.55738
		8.22622
		8.25175
		9.37997
		5.00695
		3.4188
		9.15751
		5.94512
		7.54476
		4.23077
		6.80628
		5.02283
		5.64417
		6.22222
		7.59312
		8.0292
		8.94942
		8.24891
		8.30946
		2.7027
		4.85679
		7.40181
		5.28771
		17.4672
		11.4401
		9.58269
		5.95447
		11.5562
		7.27273
		8.16327
		4.27892
		4.6595
		7.08661
		9.57179
		11.3154
		8.05153
		8.11744
		5.78778
		8.02792
		5.50622
		6.58784
		5.94354
		11.8616
		24.4141
		3.83275
		4.94186
		7.59076
		7.3913
		8.34575
		5.74887
		6.05144
		7.53701
		6.67702
		7.28218
		9.78102
		8.4399
		6.83333
		7.2643
		7.95756
		22.3856
		11.1441
		4.7619
		5.40098
		8.53293
		6.83453
		10.0147
		9.63855
		4.56026
		9.3617
		8.45771
		10.9005
		7.91738
		6.42077
		9.61183
		7.10145
		4.36364
		6.88976
		4.88959
		8.16667
		2.92553
		8.53242
		9.38511
		94.7195
		7.35069
		8.86076
		7.30051
		7.08263
		5.03049
		11.6981
		9.68801
		6.05505
		7.26257
		6.69711
		8.03571
		5.08197
		5.68562
		10.6287
		6.96452
		3.83436
		12.3333
		8.21256
		15.9292
		6.82226
		10.5666
		5.27108
		5.98706
		8.29787
		5.77281
		7.33945
		3.91156
		4.7619
		4.25197
		4.21875
		3.80349
		4.27632
		5.91806
		4.15385
		6.46853
		3.20513
		7.33333
		5.12821
		5.51839
		3.87097
		7.57342
		5.55556
		7.09677
		7.71704
		4.66238
		5.26316
		3.77358
		3.40502
		7.95455
		6.6129
		4.94234
		9.59752
		3.61217
		4.52899
		4.60993
		5.84192
		3.7325
		6.03448
		9.91597
		4.37262
		5.85009
		4.71014
		9.36107
		6.54952
		5.32446
		6.20805
		5.75296
		8.14815
		7.32113
		1.56028
		5.01475
		4.55312
		11.6242
		3.77049
		5.67823
		6.72269
		5.94059
		8.5622
		7.00855
		8.20513
		5.81395
		3.41297
		5.81583
		10.4405
		9.67262
		6.99301
		5.26316
		4.81283
		43.6823
		3.24575
		5.11464
		5.98007
		6.05565
		5.98007
		6.35995
		6.99844
		7.15447
		4.73684
		6.23656
		5.42299
		6.49926
		4.89865
		9.10518
		5.44
		7.40741
		5.46737
		7.19424
		7.01754
		7.36498
		5.13644
		5.56553
		4.09712
		7.03259
		6.94823
		7.94824
		6.28743
		8.50694
		8.48126
		3.62776
		9.56023
		8.26772
		4.81283
		10.1045
		8.14941
		17.1654
		4.47761
		2.83019
		2.67296
		4.87062
		4.07524
		5.87045
		2.80374
		4.25197
		3.69128
		6.5967
		4.3299
		3.92799
		7.9646
		9.19932
		6.34058
		8.1749
		5.55556
		5.08475
		7.38007
		4.49612
		6.22837
		4.65116
		3.69231
		7.74527
		5.7554
		6.23229
		4.29253
		5.24535
		4.46571
		5.03937
		3.67534
		6.44628
		4.14673
		6.61538
		5.71429
		3.58744
		8.85827
		10.3448
		11.8343
		11.453
		10.7362
		8.78939
		3.1339
		6.01093
		7.08402
		10.7206
		6.97674
		12.1107
		11.5702
		7.76545
		8.21678
		7.29167
		8.44595
		9.15493
		9.0301
		6.1753
		11.6197
		33.4513
		14.9441
		11.9785
		13.2841
		10.2362
		8.12183
		7.88804
		12.6822
		11.4679
		9.71831
		8.42857
		8.6728
		10.6845
		9.52381
		9.66719
		22.7951
		5.90909
		7.2327
		8.82353
		7.58017
		9.06736
		6.68348
		6.8314
		8.42491
		5.90164
		6.46067
		7.4928
		10.5335
		10.4948
		5.85198
		5.9246
		9.47205
		11.4108
		8.53081
		6.04027
		7.75862
		2.27273
		4.53858
		4.5045
		3.48432
		41.3589
		10.1201
		6.41628
		13.4185
		13.3333
		6.62461
		6.59341
		8.97833
		8.75421
		6.03448
		10.2007
		11.0553
		9.56938
		5.80762
		5.11551
		7.75717
		3.77698
		9.85222
		17.4603
		20.8185
		5.11811
		3.80952
		4.53333
		6.61972
		6.95035
		7.12209
		4.79339
		7.1298
		9.9851
		7.24138
		3.63248
		5.9542
		9.84975
		7.67918
		7.48408
		6.15142
		4.7619
		3.66242
		4.53809
		5.50918
		44.6809
		24.3939
		7.07965
		6.59026
		6.34218
		7.88091
		5.21542
		6.7623
		19.8675
		8.83978
		7.79896
		5.46075
		7.00935
		4.02802
		5.83717
		8.97436
		3.54938
		4.63122
		5.03597
		1.92308
		7.1298
		4.03877
		7.43134
		2.85261
		4.48505
		3.53818
		5.18234
		7.65306
		3.02491
		2.95082
		5.54529
		7.22689
		5.84906
		7.32601
		1.9544
		2.28311
		4.33276
		5.7041
		7.86749
		8.04598
		97.8437
		4.38312
		5.1495
		5.78035
		11.2205
		5.68807
		10.3704
		10.4863
		4.64744
		4.16667
		5.10018
		8.47784
		6.31579
		12.0287
		9.80707
		10.9665
		5.31697
		4.70163
		4.47154
		2.82862
		6.71256
		3.85208
		4.82315
		2.98013
		4.78723
		3.77734
		4.87365
		4.71014
		3.2967
		5.91216
		6.25
		6.09137
		4.09836
		8.38095
		0.464396
		2.67686
		2.39411
		2.24949
		5.32151
		6.32653
		7.82918
		42.0035
		5.67766
		6.19195
		11.0787
		3.13112
		6.45161
		10.2079
		4.87288
		7.90861
		5.43071
		20.339
		3.663
		8.33333
		3.50554
		8.45987
		37.0968
		5.75658
		5.69745
		4.90694
		3.09446
		5.70934
		5.03018
		7.35552
		3.70995
		6.74157
		4.31177
		4.68498
		4.69314
		9.55166
		6.32653
		5.07812
		6.70732
		6.48148
		4.87805
		3.57724
		7.07269
		4.56942
		2.6975
		7.34341
		7.50916
		45.5046
		4.81928
		8.98876
		5.88235
		7.45614
		3.69004
		79.7872
		6.08229
		4.55581
		3.68852
		8.10811
		2.80374
		9.31677
		6.07735
		4.40882
		6.41248
		1.51771
		4.18251
		6.02151
		7.05467
		6.52921
		6.21359
		5.88235
		5.76923
		3.13901
		3.30579
		3.78289
		6.01504
		6.61323
		4
		6.35246
		5.88235
		4.375
		4.58265
		3.65385
		4.83271
		7.15564
		7.53564
		5.35714
		5.56793
		3.21839
		3.3195
		7.22101
		4.25532
		2.9724
		4.70163
		4
		3.83632
		3.37349
		14.3805
		2.40385
		6.77966
		6.84932
		4.41176
		4.30108
		3.66972
		3.43643
		7.56303
		4.86486
		3.28152
		6.69078
		5.4878
		6.44491
		9.55285
		2.80899
		3.04878
		6.38298
		6.09037
		4.12148
		6.18337
		3.61702
		2.79188
		3.34728
		3.74707
		6.92168
		6.22642
		5.21042
		4.3299
		4.97238
		4.54545
		3.41686
		2.31214
		12.7789
		7.5
		3.32542
		3.62812
		5.43478
		2.24439
		3.73134
		3.386
		5.59284
		6.84211
		5.3012
		5.86735
		3.51967
		6.49038
		5.57692
		8.19672
		4.7619
		5.7047
		2.05224
		13.3787
		5.69948
		6.06618
		7.58197
		5.05837
		7.46562
		4.85075
		10.4408
		14.3204
		11.4754
		4.24403
		5.04202
		2.86396
		5.3528
		5.63674
		9.83264
		7.03297
		7.73585
		14.9545
		7.55008
		9.03427
		7.07965
		4.99266
		5.76923
		5.77957
		5.82072
		6.57895
		4.28571
		5.92287
		2.64151
		7.08383
		6.90449
		8.37321
		4.71698
		9.49936
		7.3509
		7.10383
		3.97878
		4.88842
		6.28019
		8.10157
		6.04839
		3.26371
		6.04839
		5.70012
		3.85126
		2.09699
		3.0012
		4.86842
		3.66972
		6.3253
		3.09556
		3.84068
		10.4539
		6.83646
		5.25568
		4.85175
		3.0479
		6.54971
		3.298
		10.8146
		5.03597
		6.84211
		10.462
		7.8869
		5.48961
		4.12655
		9.50355
		6.99482
		4.77658
		7.64431
		8.89571
		5.99415
		5.0536
		2.67023
		4.1411
		5.52408
		4.70958
		2.5
		5.37975
		3.83436
		2.7027
		4.74632
		3.01047
		6.26003
		3.63036
		5.91133
		4.7482
		6.41399
		3.23015
		2.5
		3.43075
		2.17391
		3.61991
		5.3286
		4.69484
		3.66714
		3.58744
		6.62558
		4.97159
		4.82399
		5.89102
		2.7897
		4.03458
		6.43478
		2.9595
		5.62613
		9.47776
		5.32915
		4.15335
		4.43262
		3.79747
		4.09982
		3.57143
		3.19285
		2.26929
		4.43131
		4.53752
		3.10458
		5.6239
		5.18732
		3.79213
		6.06936
		3.96947
		4.90405
		2.63975
		4.05405
		5.80645
		2.96053
		8.06676
		7.11744
		5.44323
		2.82392
		2.65152
		2.19224
		5.14286
		5.62852
		3.92491
		3.41297
		4.10448
		7.22892
		4.86409
		5.09554
		4.81172
		1.43443
		4.19287
		4.0856
		5.96026
		8.12102
		5.75816
		5.15464
		7.34095
		7.82473
		5.85198
		2.90323
		5.01859
		3.68324
		4.06886
		2.96846
		3.21101
		4.7081
		3.28542
		1.78571
		4.08859
		4.75382
		5.9322
		2.94906
		3.05927
		4.02299
		3.28542
		2.4952
		1.84564
		4.41459
		4.68227
		4
		4.12541
		5.43071
		4.4316
		4.10023
		3.3264
		3.54767
		4.45269
		6.03015
		1.46138
		6.85413
		2.10526
		2.66667
		4.9217
		4.24028
		3.63289
		4.65116
		6.55431
		2.7881
		3.03605
		4.5
		2.73723
		6.09137
		5.99174
		3.10263
		2.65849
		4.46735
		3.56537
		4.69799
		6.51769
		4.86111
		4.43975
		4.48718
		2.50896
		4.92813
		4.10628
		4.5098
		2.55941
		4.89642
		1.58416
		1.69492
		3.0426
		4.662
		3.21199
		4.48343
		1.82186
		5.55556
		5.27241
		5.15971
		4.38413
		5.17241
		1.54639
		2.40385
		1.89573
		6.31808
		3.42298
		3.81862
		3.95062
		3.14465
		3.50467
		2.53906
		3.8
		1.88679
		4.53461
		3.33333
		3.73832
		3.76471
		3.34129
		4.40835
		2.87081
		6.23441
		5.3012
		1.98511
		4.79452
		6.09137
		1.94805
		4.92611
		2.98211
		2.43902
		4.38144
		1.49626
		2.86396
		5.70571
		4.8
		2.77778
		4.58515
		7.10526
		2.41228
		2.01729
		4.2328
		1.48936
		3.05499
		3.7037
		3.125
		6.91244
		6.25
		5.03597
		3.10078
		5.35332
		3.86473
		5.77367
		2.51142
		2.69663
		4.92611
		2.47423
		5.84112
		4.93506
		2.17391
		5.84958
		1.71756
		3.30579
		2.46575
		3.82653
		4.60358
		2.98507
		2.09974
		2.95858
		1.14155
		2.5
		2.86976
		2.87958
		3.89344
		3.14961
		5.39084
		6.04651
		3.35731
		1.90217
		6.36132
		6.42458
		3.34262
		4.7619
		2.09581
		4.90956
		4.53258
		2.90237
		3.68421
		2.02703
		4.06699
		1.27551
		3.8961
		3.60577
		2.1028
		2.11082
		3.66492
		6.68524
		6.78851
		8.92857
		10.0917
		2.46575
		3.43915
		6.97051
		8.74704
		11.0236
		4.55635
		7.29483
		7.1599
		8.46995
		3.42105
		6
		5.04732
		3.77358
		4.58453
		3.1746
		6.98413
		6.57534
		4.82955
		4.05983
		7.78986
		5.05495
		5.72831
		8.76369
		7.71757
		8.51064
		8.15972
		10.7143
		9.93228
		5.10708
		8.867
		13.3226
		7.80952
		11.5666
		6.67904
		5.80848
		4.69799
		9.71429
		8.11518
		6.88976
		5.17857
		9.71338
		8.73016
		10.6061
		7.37327
		11.6667
		11.9772
		7.32673
		9.67742
		11.6009
		5.43689
		9.5082
		10
		4.50886
		6.04288
		5.46075
		5.46448
		11.1296
		8.98662
		12.8972
		10.4723
		6.51828
		5.92105
		11.6152
		15.1341
		6.98529
		6.83761
		6.22642
		6.95793
		9.64567
		9.5
		10.7075
		12.2558
		5.57491
		9.94036
		8.38207
		3.38681
		9.58904
		8.45295
		5.80524
		5.38033
		5.83501
		13.6986
		7.19064
		6.11888
		6.39854
		6.50995
		18.7384
		16.9065
		9.35374
		9.53271
		13.2463
		14.6552
		7.61421
		7.76892
		10.9756
		6.79934
		8.98662
		8.78906
		6.59537
		8.06754
		12.6437
		18.1146
		8.86076
		12.2867
		5.04065
		7.62082
		17.0475
		5.81395
		8.62069
		5.87189
		14.4481
		9.42308
		6.14934
		10.3896
		3.78486
		5.9034
		8.48126
		5.17928
		10.7209
		6.93241
		5.62771
		15.3361
		6.77362
		8.69565
		8.53432
		7.66667
		9.42149
		6.24025
		7.66423
		6.1157
		7.05467
		5.39033
		2.55537
		4.98282
		3.68852
		4.53782
		4.95238
		3.75817
		5.92334
		5.16899
		4.72175
		9.98217
		8.90269
		8.51789
		6.32689
		4.77876
		8.79865
		6.73077
		5.77508
		7.04698
		8.36237
		2.66667
		3.79747
		5.27241
		4.63679
		6.16114
		6.09756
		6.53188
		4.94505
		7.56458
		6.31741
		4.11765
		4.56432
		5.37634
		5.95041
		6.99153
		10.5
		8.23723
		9.79499
		5.31758
		7.34266
		5.67376
		2.2293
		5.46218
		4.94845
		5.23256
		8.76565
		10.2967
		17.4089
		7.11864
		11.2436
		8.04416
		7.4392
		4.95726
		3.99306
		4.67742
		3.7092
		4.32692
		6.16114
		4.85762
		3.37079
		4.31779
		2.85285
		7.77605
		3.28125
		6.62651
		3.30435
		7.44879
		5.63847
		5.26316
		3.76712
		5.16987
		3.4296
		4.71698
		2.0202
		2.92208
		3.67412
		5.83942
		4.50886
		5.39216
		2.45098
		4.56026
		2.17391
		2.95031
		2.76423
		5.43657
		7.29537
		9.38567
		10.3383
		9.20354
		6.69078
		6.70996
		6.80851
		3.20513
		2.30496
		4.15945
		2.89855
		5.35714
		3.09735
		3.90492
		2.19298
		4.96795
		2.45023
		4.11184
		5.3125
		3.73832
		4.25532
		6.22837
		5.47731
		3.34928
		6.59134
		3.91823
		3.57143
		2.38854
		5.97484
		2.10526
		5.98911
		3.54167
		8.11232
		2.71565
		4.66563
		3.43284
		3.24149
		4.4586
		6.65236
		4.30108
		7.00855
		6.6343
		9.53271
		9.21569
		9.53237
		3.67776
		5.00808
		8.08271
		4.78927
		3.17726
		6.63176
		5.23169
		6.99301
		3.78007
		3.37711
		5.26316
		7.39726
		6.84932
		2.36967
		3.94737
		6.11855
		6.83333
		6.34615
		6.48536
		3.29068
		7.84672
		3.10559
		11
		9.34744
		1.51261
		5.59846
		5.78947
		6.82594
		8.08581
		2.99003
		6.20347
		3.75276
		4.26065
		3.10345
		4.78723
		8.02348
		7.85855
		4.48029
		4.26929
		5.15098
		7.83505
		6.90476
		4.04624
		2.12355
		3.45964
		6.39175
		9.18544
		11.1111
		5.73123
		3.75427
		7.06215
		6.13861
		7.17949
		6.13288
		6.2249
		8.09628
		7.44681
		11.3924
		6.40496
		7.66355
		8.18584
		3.89864
		6.35965
		5.89623
		6.26151
		10.3131
		5.42907
		8.36502
		7.61246
		6.57194
		7.91367
		9.30599
		2.80374
		5.64399
		3.7234
		7.69231
		10.1329
		8.06452
		8.34879
		11.6239
		5.73477
		4.98915
		11.9195
		6.98925
		10.4348
		6.23656
		7.43405
		4.6371
		2.51572
		5.60928
		14.6172
		7.44186
		7.05645
		7.6
		9.01288
		6.41248
		2.9316
		8.31793
		5.01792
		3.55412
		6.78295
		7.31707
		6.06061
		10.0427
		5
		6.25
		6.56566
		6.79245
		7.29167
		7.54039
		7.72059
		6.45161
		5.22244
		5.31697
		4.60405
		4.25532
		6.41892
		4.91525
		8.95522
		3.2567
		11.2403
		11.04
		10.3113
		4.30108
		8.04598
		8.16327
		6.59091
		10.793
		9.94764
		9.71993
		6.70498
		9.58606
		6.83919
		3.62903
		5.06567
		4.70163
		7.31225
		2.85171
		3.56564
		6.67976
		4.90196
		8.68852
		11.368
		10.9565
		8.08271
		10.274
		10.6754
		9.52381
		7.46812
		2.73723
		3.49265
		5.12367
		5.68627
[truncated: 1,202 more rows]

## Sheet: Fig. 3c
			Compound #1						Compound #2						Compound #3
	concentration( M)		Values			Mean	SD		Values			Mean	SD		Values			Mean	SD
	9.852e-06		31	61	53	48.3333	15.5349		25	20	20	21.6667	2.88675		37	52	44	44.3333	7.50555
	4.926e-06		28	31	35	31.3333	3.51188		9	9	8	8.66667	0.57735		13	7	15	11.6667	4.16333
	2.464e-06		14	24	16	18	5.2915		5	11	12	9.33333	3.78594		5	8	7	6.66667	1.52753
	1.149e-06		3	12	10	8.33333	4.72582		7	8	4	6.33333	2.08167		8	4	8	6.66667	2.3094

## Sheet: Fig. 4b
		DMSO	CSA	#1	#2	#3
	Values	138.75	260.361	193.374	240.329	243.374
		125.85	268.228	378.409	231.047	144.823
		115.98	256.714	157.496	258.065	256.326
		75.23	199.034	128.624	155.269	259.567
		83.45	201.19	112.908	156.06	101.497
		77.74	167.412	136.909	199.144	211.068
		80.54	148.8	127.567		161.76
		102.56	208.032	146.686		187.381
	Mean	100.013	213.721	172.746	206.652	195.725
	SD	24.4755	44.3348	86.592	43.8833	57.2556

## Sheet: Fig. 4d
				ABCB4-I541F
			ABCB4-WT	DMSO	#1	#2	#3
	Values		95	27	47	59	52
			97	25	45	60	51
			96	27	46	60	61
	Mean		96	26.3333	46	59.6667	54.6667
	SD		1	1.1547	1	0.57735	5.50757

## Sheet: Fig. 5a
			ABCB4-I541F
			DMSO	BDM-1354	BDM-2923	BDM-3020
	Values		8	14	1	22
			5	2	5	14
			-1	25	4	28
					2
	Mean		4	13.6667	3	21.3333
	SD		4.58258	11.5036	1.82574	7.02377

## Sheet: Fig. 5b
			ABCB4-WT
			DMSO	#1	#2	#3
	Values		108.56	11	3	12
			112.67	1	1	21
			86.08	8	1	12
			92.78	1	2
				4
	Mean		100.023	5	1.75	15
	SD		12.6451	4.41588	0.957427	5.19615

## Sheet: Fig. 5d
			DMSO	Compound #1					Compound #2					Compound #3
				10µM	5µM	2.5µM	1.0µM	0.5µM	10µM	5µM	2.5µM	1.0µM	0.5µM	10µM	5µM	2.5µM	1.0µM	0.5µM
	Values		120.68	147	147	145	130	123	215	213	182	145	162	188	158	136	109	122
			85.8	128.624	139	117	136	122	241	218	180	146	156	161	152	140	128	113
			79.23	123	135	153	125	138	246	237	210	176	125	187	192	183	129	126
			114.34	142	135	143	148					134	129	211	167	150	119	126
				136.909
				127.567
				146.686
	Mean		100.013	135.969	139	139.5	134.75	127.667	234	222.667	190.667	150.25	143	186.75	167.25	152.25	121.25	121.75
	SD		20.5453	9.71704	5.65685	15.6098	9.91211	8.96289	16.6433	12.6623	16.773	18.0069	18.7083	20.4349	17.6139	21.3288	9.32291	6.13052

[truncated: 14 more sheets: Fig. 5e, Fig. 5f, Fig. 6b, Fig. 6d, Fig. 7b, Fig. 7c, Fig. 7d, Fig. 8b, Fig. S2, Fig. S3, Fig. S4a, Fig. S4b, Fig. S5, Fig. S6]
